# Supplementary material for: Metabolic Feedback Inhibition Influences Metabolite Secretion by the Human Gut Symbiont Bacteroides thetaiotaomicron
Source: mSystems. 2020 Sep 1;5(5):e00252-20. doi: 10.1128/mSystems.00252-20 (PMC7470985; doi:10.1128/mSystems.00252-20)
Supplement: DATA SET S1 [file mSystems.00252-20-sd001.xlsx]

## Sheet: Medium composition
Base media specification (does not include glucose, acetate, or formate)
Compound	Name	Formula	maxFlux
cpd00063	Ca2+	Ca	0.180254
cpd00099	Cl-	Cl	16.058
cpd00011	CO2	CO2	34.002
cpd00149	Co2+	Co	0.042029
cpd00058	Cu2+	Cu	1
cpd10515	Fe2+	Fe	0.014
cpd00067	H+	H	1
cpd00001	H2O	H2O	46166.9
cpd00205	K+	K	100
cpd00084	L-Cysteine	C3H7NO2S	2.8
cpd00254	Mg	Mg	0.0983755
cpd00030	Mn2+	Mn	0.0505293
cpd00971	Na+	Na	17.564
cpd00013	NH3	H4N	7.5
cpd00244	Ni2+	Ni	1
cpd00009	Phosphate	HO4P	100
cpd09249	Sodium bicarbonate	Na	11.9
cpd00048	Sulfate	O4S	7.5
cpd00034	Zn2+	Zn	1
cpd10516	fe3	Fe	0.014
cpd11640	H2	H2	0.780001
cpd15500	Menaquinone 8	C51H72O2	5.8
cpd00028	Heme	C34H30FeN4O4	0.02
cpd00119	L-Histidine	C6H9N3O2	0.2
cpd03424	Vitamin B12	C61H86CoN13O14PR	3.7e-06

## Sheet: Reaction mapping
Mapping of reactions from KEGG to KBase
Reactions of Interest					KBase Reaction
Enzyme name	E.C. #	Reactants	Direction	Products	DATABASE NO.	NAME	EC NUMBER(S)	KEGG ID(S)	NAME EQ	THERMODYNAMIC FEASIBILTY
Pyruvate kinase	2.7.1.40	Phosphoenolpyruvate + ADP	→	Pyruvate + ATP	rxn00148	ATP:pyruvate O2-phosphotransferase	2.7.1.40	R00200	ATP + Pyruvate <=> ADP + PEP	<=>
Pyruvate carboxylase	6.4.1.1	Pyruvate + ATP + HCO3-	→	Oxaloacetate + ADP + Pi	rxn00250	Pyruvate:carbon-dioxide ligase (ADP-forming)	|6.4.1.1|	R00344	ATP + Pyruvate + HCO3- <=> ADP + Phosphate + Oxaloacetate + H+	<=>
Pyruvate synthase	1.2.7.11	Pyruvate + CoA + 2 Fdx (ox)	→	Acetyl-CoA + CO2 + 2 Fdx (red) + 2 H+	rxn05938	rxn05938	|1.2.7.1|	-	CO2 + Acetyl-CoA + H+ + Reducedferredoxin <=> CoA + Pyruvate + Oxidizedferredoxin	<=>
Pyruvate dehydrogenase	1.2.5.1	Pyruvate + ubiquinone (ox) + H2O	→	Acetate + CO2 + ubiquinone (red)	rxn09167	pyruvate oxidase	1.2.2.2	-	H2O + Pyruvate + Ubiquinone-8 <=> CO2 + ACET + Ubiquinol-8	<=>
Alanine dehydrogenase	1.4.1.1	Alanine + H2O + NAD+	→	Pyruvate + NH3 + NADH + H+	rxn00278	L-Alanine:NAD+ oxidoreductase (deaminating)	|1.4.1.1|	R00396	H2O + NAD + ALA <=> NADH + NH3 + Pyruvate + H+	<=>
Pyruvate phosphate dikinase	2.7.9.1	Pyruvate + ATP + Pi	→	Phosphoenolpyruvate + AMP + PPi	rxn00151	ATP:pyruvate,orthophosphate phosphotransferase	|2.7.9.1|	R00206	ATP + Phosphate + Pyruvate + H+ <=> PPi + AMP + PEP	<=>
Malate dehydrogenase	1.1.1.37	Malate + NADP+	↔	Pyruvate + CO2 + NADPH	rxn00248	(S)-malate:NAD+ oxidoreductase	1.1.1.37	R00342	NAD + MALA <=> NADH + Oxaloacetate + H+	<=>
		oxaloacetate	↔	Pyruvate + CO2	^ two stage rxn
Pyruvate formate lyase	2.3.1.54	Formate + Acetyl-CoA	↔	CoA + pyruvate	rxn00157	Acetyl-CoA:formate C-acetyltransferase	2.3.1.54	R00212	Acetyl-CoA + FORM <=> CoA + Pyruvate	<=>
Serine ammonia-lyase	4.3.1.17	Serine	↔	Pyruvate + NH3	rxn00165	L-serine ammonia-lyase	4.2.1.13|4.3.1.15|4.3.1.17|4.3.1.19	R00220	Serine <=> NH3 + Pyruvate	=>
Acetate kinase	2.7.2.1	Acetate + ATP	↔	Acetylphosphate + ADP	rxn00225	ATP:acetate phosphotransferase	2.7.2.1|2.7.2.15	R00315	ATP + ACET + H+ <=> ADP + Acetylphosphate	<=>
Phospho transacetylase	2.3.1.8	Acetylphosphate + CoA	↔	Acetyl-CoA + Pi	rxn00173	Acetyl-CoA:orthophosphate acetyltransferase	2.3.1.8	R00230	Phosphate + Acetyl-CoA + H+ <=> CoA + Acetylphosphate	<=>
Acetyl-CoA synthase	6.2.1.1	Acetate + ATP + CoA	↔	Acetyl-CoA + AMP + PPi	rxn00175	Acetate:CoA ligase (AMP-forming)	6.2.1.1	R00235	ATP + CoA + ACET + H+ <=> PPi + AMP + Acetyl-CoA
Formate-THF ligase	6.3.4.3	Formate + ATP + THF	→	10-formyl-THF + ADP + Pi	rxn00690	Formate:tetrahydrofolate ligase (ADP-forming)	|3.5.4.9|6.3.4.3|	R00943	ATP + FORM + THF <=> ADP + Phosphate + 10-Formyl-THF	<=>
Lactate dehydrogenase	1.1.1.28	Lactate + NAD+	↔	Pyruvate + NADH + H+	rxn00500	(R)-Lactate:NAD+ oxidoreductase	1.1.1.28	R00704	NAD + D-Lactate <=> NADH + Pyruvate + H+	<=>
Succinyl-CoA synthetase	6.2.1.5	Succinyl-CoA + ADP + Pi	↔	Succinate + ATP + CoA	rxn00285	Succinate:CoA ligase (ADP-forming)	6.2.1.4|6.2.1.5	R00405	ATP + CoA + Succinate <=> ADP + Phosphate + Succinyl-CoA	<=>
Succinate dehydrogenase	1.3.5.1	Succinate + quinone (ox)	→	Fumarate + hydroquinone (red)	rxn06109	Succinate:ubiquinone oxidoreductase	|1.3.5.1|	R02164	Succinate + Q <=> Fumarate + QH2	<=>
	1.3.5.4
Aspartate aminotransferase	2.6.1.1	Oxaloacetate + glutamate	↔	Aspartate + 2-oxoglutarate	rxn00260	L-Aspartate:2-oxoglutarate aminotransferase	2.6.1.1	R00355	2-Oxoglutarate + Aspartate <=> GLU + Oxaloacetate	<=>
Aspartate decarboxylase	4.1.1.12	Aspartate	→	Alanine + CO2	rxn00279	L-Aspartate 4-carboxy-lyase	|4.1.1.12|	R00397	Aspartate + H+ <=> CO2 + ALA	=>
Aspartate ammonia ligase	6.3.1.1	Aspartate + NH3 + ATP	→	Asparagine + AMP + PPi	rxn00340	L-Aspartate:ammonia ligase (AMP-forming)	6.3.1.1	R00483	ATP + NH3 + Aspartate <=> PPi + AMP + L-Asparagine	=>
Asparagine synthetase	6.3.5.4	Aspartate + glutamine + ATP + H2O	↔	Asparagine + glutamate + AMP + PPi	rxn00416	L-aspartate:L-glutamine amido-ligase (AMP-forming)	6.3.5.4	R00578	H2O + ATP + Aspartate + L-Glutamine <=> PPi + AMP + GLU + L-Asparagine	=>
Aspartate oxidase	1.4.3.16	Aspartate + O2 + H2O	↔	oxaloacetate + NH4+ + H2O2	rxn00262	L-Aspartic acid:oxygen oxidoreductase (deaminating)	|1.4.3.2|1.4.3.16|	R00357	H2O + O2 + Aspartate <=> NH3 + H2O2 + Oxaloacetate	=>

## Sheet: Biomass fluxes
Biomass exchange flux for all experiments
KBase Compound ID	Name	HG_A0_F0	HG_A0_F10	HG_A10_F0	HG_A10_F10	LG_A0_F0	LG_A0_F10	LG_A10_F0	LG_A10_F10
cpd11416_c0	Biomass_c0	-0.393596	-0.393596	-0.393596	-0.393596	-0.269042	-0.269042	-0.144016	-0.144016
gram of dry weight

## Sheet: HG changing rxn fluxes
Reactions of interest that can swap in the high-glucose experiments
Enzyme name	E.C. #	Reactants	Direction	Products	KBase Reaction ID	HG_A0_F0		HG_A10_F0		HG_A0_F10		HG_A10_F10
						Situation 1	Situation 2	Situation 1	Situation 2	Situation 1	Situation 2	Situation 1	Situation 2
Aspartate ammonia ligase	6.3.1.1	Aspartate + NH3 + ATP	→	Asparagine + AMP + PPi	rxn00340	0	0.0790461	0	0.0790461	0	0.0790461	0	0.0790461
Asparagine synthetase	6.3.5.4	Aspartate + glutamine + ATP + H2O	↔	Asparagine + glutamate + AMP + PPi	rxn00416	0.0790461	0	0.0790461	0	0.0790461	0	0.0790461	0
mmol per gram cell dry weight per hour
Value of 0 = no net flux

## Sheet: LG unchanged exch fluxes
All UNCHANGED exchange fluxes in the low-glucose experiment with and without acetate
KBase Compound ID	Name	LG_A0_F0	LG_A10_F0
cpd00012_e0	PPi_e0	0	0
cpd00013_e0	NH3_e0	7.5	7.5
cpd00027_e0	D-Glucose_e0	n/a	n/a
cpd00039_e0	L-Lysine_e0	0	0
cpd00067_e0	H+_e0	1	1
cpd00118_e0	Putrescine_e0	0	0
cpd00129_e0	L-Proline_e0	0	0
cpd00154_e0	Xylose_e0	0	0
cpd00159_e0	L-Lactate_e0	0	0
cpd00164_e0	Glucuronate_e0	0	0
cpd00182_e0	Adenosine_e0	0	0
cpd00184_e0	Thymidine_e0	0	0
cpd00246_e0	Inosine_e0	0	0
cpd00249_e0	Uridine_e0	0	0
cpd00264_e0	Spermidine_e0	0	0
cpd00277_e0	Deoxyguanosine_e0	0	0
cpd00280_e0	D-Galacturonate_e0	0	0
cpd00311_e0	Guanosine_e0	0	0
cpd00367_e0	Cytidine_e0	0	0
cpd00396_e0	L-Rhamnose_e0	0	0
cpd00412_e0	Deoxyuridine_e0	0	0
cpd00438_e0	Deoxyadenosine_e0	0	0
cpd00540_e0	BET_e0	0	0
cpd00654_e0	Deoxycytidine_e0	0	0
cpd00971_e0	Na+_e0	0	0
cpd01012_e0	Cd2+_e0	0	0
cpd01171_e0	Dulcose_e0	0	0
cpd02701_c0	S-Adenosyl-4-methylthio-2-oxobutanoate_c0	0	0
cpd03279_e0	Deoxyinosine_e0	0	0
cpd08305_e0	crotonobetaine_e0	0	0
cpd08306_e0	Butyro-betaine_e0	0	0
cpd10515_e0	Fe2+_e0	0	0
cpd11595_e0	chromate_e0	0	0
cpd11597_e0	ARSENOBETAINE_e0	0	0
mmol per gram cell dry weight per hour
Value of 0 = no net flux

## Sheet: LG changing rxn fluxes 
All reactions of interest in the low-glucose experiments
Enzyme name	E.C. #	Reactants	Direction	Products	KBase Reaction ID	LG_A0_F0	LG_A0_F10	LG_A10_F0	LG_A10_F10
Pyruvate kinase	2.7.1.40	Phosphoenolpyruvate + ADP	→	Pyruvate + ATP	rxn00148	1.40157	1.40157	4.08947	4.08947
Pyruvate carboxylase	6.4.1.1	Pyruvate + ATP + HCO3-	→	Oxaloacetate + ADP + Pi	rxn00250	4.31767	4.31767	0.332887	0.332887
Pyruvate synthase	1.2.7.11	Pyruvate + CoA + 2 Fdx (ox)	→	Acetyl-CoA + CO2 + 2 Fdx (red) + 2 H+	rxn05938	13.1945	13.1945	4.64297	4.64297
Pyruvate dehydrogenase	1.2.5.1	Pyruvate + ubiquinone (ox) + H2O	→	Acetate + CO2 + ubiquinone (red)	rxn09167	6.71485	6.71485	0	0
Alanine dehydrogenase	1.4.1.1	Alanine + H2O + NAD+	→	Pyruvate + NH3 + NADH + H+	rxn00278	-0.134486	-0.134486	-0.0719891	-0.0719891
Pyruvate phosphate dikinase	2.7.9.1	Pyruvate + ATP + Pi	→	Phosphoenolpyruvate + AMP + PPi	rxn00151	-0.416648	-0.416648	-1.79832	-1.79832
Malate dehydrogenase	1.1.1.37	Malate + NADP+	↔	Pyruvate + CO2 + NADPH	rxn00248	-0.122436	-0.122436	0	0
		oxaloacetate	↔	Pyruvate + CO2	^two stage rxn
Pyruvate formate lyase	2.3.1.54	Formate + Acetyl-CoA	↔	CoA + pyruvate	rxn00157	-3.73513	-3.73513	-1.59635	-1.59635
Serine ammonia-lyase	4.3.1.17	Serine	↔	Pyruvate + NH3	rxn00165	3.34673	3.34673	0	0
Acetate kinase	2.7.2.1	Acetate + ATP	↔	Acetylphosphate + ADP	rxn00225	6.72831	6.72831	4.05944	4.05944
Phospho transacetylase	2.3.1.8	Acetylphosphate + CoA	↔	Acetyl-CoA + Pi	rxn00173	-6.72831	-6.72831	-4.05944	-4.05944
Acetyl-CoA synthase	6.2.1.1	Acetate + ATP + CoA	↔	Acetyl-CoA + AMP + PPi	rxn00175	-	-	-	-
Formate-THF ligase	6.3.4.3	Formate + ATP + THF	→	10-formyl-THF + ADP + Pi	rxn00690	3.56996	3.56996	0	0
Lactate dehydrogenase	1.1.1.28	Lactate + NAD+	↔	Pyruvate + NADH + H+	rxn00500	9.06046	9.06046	-2.13858	-2.13858
Succinyl-CoA synthetase	6.2.1.5	Succinyl-CoA + ADP + Pi	↔	Succinate + ATP + CoA	rxn00285	0.370441	0.370441	-0.299871	-0.299871
Succinate dehydrogenase	1.3.5.1	Succinate + quinone (ox)	→	Fumarate + hydroquinone (red)	rxn06109	-	-	-	-
	1.3.5.4
Aspartate aminotransferase	2.6.1.1	Oxaloacetate + glutamate	↔	Aspartate + 2-oxoglutarate	rxn00260	-4.19524	-4.19524	0.164387	0.164387
Aspartate decarboxylase	4.1.1.12	Aspartate	→	Alanine + CO2	rxn00279	-	-	-	-
Aspartate ammonia ligase	6.3.1.1	Aspartate + NH3 + ATP	→	Asparagine + AMP + PPi	rxn00340	0.0540319	0	0.0289228	0.0289228
Asparagine synthetase	6.3.5.4	Aspartate + glutamine + ATP + H2O	↔	Asparagine + glutamate + AMP + PPi	rxn00416	0	0.0540319	0	0
Aspartate oxidase	1.4.3.16	Aspartate + O2 + H2O	↔	oxaloacetate + NH4+ + H2O2	rxn00262	0	0	0.000891879	0.000891879
mmol per gram cell dry weight per hour
Value of 0 = no net flux
"-" indicates no flux through the reaction in either direction

## Sheet: LG changing exch fluxes
All CHANGING exchange fluxes in the low-glucose experiment with and without acetate
KBase Compound ID	Name	LG_A0_F0	LG_A10_F0
cpd00001_e0	H2O_e0	-7.33386	-14.0565
cpd00007_e0	O2_e0	-0.00104135	0
cpd00009_e0	Phosphate_e0	0.218459	0.116939
cpd00011_e0	CO2_e0	10.3592	5.31722
cpd00028_e0	Heme_e0	0.00166616	0.000891879
cpd00029_e0	Acetate_e0	n/a	4.05223
cpd00030_e0	Mn2+_e0	0.000833079	0.00044594
cpd00034_e0	Zn2+_e0	0.000833079	0.00044594
cpd00048_e0	Sulfate_e0	0.000833079	0.00044594
cpd00058_e0	Cu2+_e0	0.000833079	0.00044594
cpd00063_e0	Ca2+_e0	0.000833079	0.00044594
cpd00075_e0	Nitrite_e0	-5.26044	n/a
cpd00084_e0	L-Cysteine_e0	0.0590359	0.0316014
cpd00099_e0	Cl-_e0	0.000833079	0.00044594
cpd00149_e0	Co2+_e0	0.000833079	0.00044594
cpd00205_e0	K+_e0	0.000833079	0.00044594
cpd00254_e0	Mg_e0	0.000833079	0.00044594
cpd00309_e0	XAN_e0	0	-1.5753
cpd10516_e0	fe3_e0	0.00166616	0.000891879
cpd11416_c0	Biomass_c0	-0.269042	-0.144016
mmol per gram cell dry weight per hour
Value of 0 = no net flux
